# Supplementary material for: Selection of inter-row herbaceous covers in a sloping, organic, non-irrigated vineyard
Source: PLoS One. 2022 Dec 30;17(12):e0279759. doi: 10.1371/journal.pone.0279759 (PMC9803289; doi:10.1371/journal.pone.0279759)
Supplement: S1 Table — M1 = grass-legume mixture 1, M2 = grass-legume mixture 2, S1 = Schedonorus arundinaceus blend, S2 = Lolium perenne blend, S3 = Festuca rubra blend, RV = resident vegetation, BS = bare soil. (XLSX) [file pone.0279759.s001.xlsx]

## Sheet: Foglio1
	Date	June 2019	June 2019	June 2019	June 2019	June 2019	June 2019	June 2019	June 2019	June 2019	June 2019	June 2019	June 2019	June 2019	June 2019	August 2019	August 2019	August 2019	August 2019	August 2019	August 2019	August 2019	August 2019	August 2019	August 2019	August 2019	August 2019	August 2019	August 2019	June 2020	June 2020	June 2020	June 2020	June 2020	June 2020	June 2020	June 2020	June 2020	June 2020	June 2020	June 2020	June 2020	June 2020	August 2020	August 2020	August 2020	August 2020	August 2020	August 2020
	Type of inter-row vegetatio	M1	M1	M2	M2	S1	S1	S2	S2	S3	S3	BS	BS	RV	RV	M1	M1	M2	M2	S1	S1	S2	S2	S3	S3	BS	BS	RV	RV	M1	M1	M2	M2	S1	S1	S2	S2	S3	S3	BS	BS	RV	RV	M1	M1	M2	M2	S1	S1
	Mulching	yes	no	yes	no	yes	no	yes	no	yes	no	yes	no	yes	no	yes	no	yes	no	yes	no	yes	no	yes	no	yes	no	yes	no	yes	no	yes	no	yes	no	yes	no	yes	no	yes	no	yes	no	yes	no	yes	no	yes	no
Species
Achillea millefolium L.																								14.2857				7.14286										14.2857				11.9048
Ailanthus altissima (Miller) Swingle						2.38095					2.38095																																					6.45161
Amaranthus retroflexus L.		9.52381	2.38095	4.7619	5.95238		2.38095	2.38095	4.7619	2.38095	4.7619	10.7143	3.1746
Ambrosia coronopifolia Torr. et Gray
Arabidopsis thaliana (L.) Heynh.								2.38095		2.38095	3.1746	2.38095															2.38095
Arenaria serpyllifolia L.		2.38095								7.14286	3.57143		9.52381												4.7619															2.38095	7.14286
Aristolochia clematitis L.																																														8.06452
Artemisia vulgaris L.								2.38095				21.4286				2.38095																								21.4286
Avena fatua L.		7.14286		7.14286	3.57143	16.6667	7.14286	7.14286	7.14286	2.38095	2.38095	4.7619	2.38095	2.38095	7.14286															7.14286	3.1746	23.0159	23.8095	11.9048	7.14286	11.1111	12.6984	13.0952	4.7619	13.4921	7.14286	23.8095	42.8571		1.07527	4.30108	4.30108
Bellis perennis L.
Bromus hordeaceus L.				2.38095	4.7619	3.1746	7.14286	4.7619	2.38095	2.38095		2.38095	4.7619	14.2857	9.52381						2.38095	2.38095	2.38095							2.38095		4.7619	3.57143		2.38095	5.55556	9.52381		3.57143	2.38095	2.38095	4.7619	11.9048				1.07527
Capsella bursa pastoris (L.) Medicus													2.38095
Chenopodium murale L.													9.52381			4.7619		2.38095		2.38095			2.38095	2.38095	2.38095	4.7619	9.52381																						3.22581
Chondrilla juncea L.										4.7619				6.61376
Cirsium arvense (L.) Scop.				2.38095	11.9048	4.7619					9.52381			4.7619	2.38095				2.38095																										1.07527	1.6129	1.07527	3.22581
Cirsium vulgare (Savi) Ten.										7.14286																							4.7619					11.9048	4.7619		4.7619	4.7619
Convolvulus arvensis L.		12.6984	8.73016	18.254	13.4921	14.2857	15.873	18.254	19.0476	11.1111	12.6984	23.8095	30.9524	18.254	20.6349	10.3175	11.9048	11.1111	13.4921	15.0794	18.254	19.0476	21.4286	21.4286	17.4603	30.1587	32.5397	19.0476	47.619	11.1111	7.14286	9.52381	5.55556	6.34921	6.34921	9.52381	10.7143	10.7143	7.14286	10.3175	12.6984	11.9048	7.14286	18.2796	12.9032	13.2616	11.1111	10.3943	10.0358
Coronilla varia L.					9.52381			4.7619	2.38095			2.38095
Crepis biennis L.
Crepis pulchra L.		3.96825	5.95238	8.33333	3.57143	2.38095	2.38095	3.57143	7.14286	5.95238	7.14286	4.7619	5.95238	16.6667	14.2857															4.7619	7.14286	4.7619	2.38095			2.38095	3.57143	9.52381	5.95238	10.3175	6.34921	9.52381	8.33333			1.07527
Cynodon dactylon (L.) Pers.		7.14286	2.38095	4.7619	3.96825	7.14286	4.7619	3.57143	4.7619	3.96825	6.34921	23.8095	19.8413	30.9524	19.8413	13.4921	11.9048	12.6984	10.3175	14.2857	13.0952	13.4921	11.9048	23.0159	36.5079	42.8571	33.3333	65.873	50	10.3175	8.73016	3.57143	4.7619			5.55556	4.7619	11.1111	13.4921	7.93651	8.73016	40.4762	33.3333	53.405	48.3871	40.1434	28.3154	31.7204	12.9032
Dactylis glomerata L.																																																3.22581
Daucus carota L.		3.57143	8.73016	11.9048	2.38095	4.7619			2.38095	13.4921	16.6667	5.95238		57.1429	34.5238															19.0476	14.2857		2.38095					7.14286	21.4286	11.9048	5.95238	45.2381	71.4286	5.91398	6.09319	3.76344	1.07527	1.07527	1.07527
Diplotaxis tenuifolia (L.) DC.		4.7619	2.38095	4.7619					2.38095	2.38095	2.38095	2.38095		2.38095		11.9048	4.7619	4.7619	2.38095				2.38095	3.96825	4.7619			4.7619	2.38095		2.38095
Eleusine indica (L.) Gaertner																																												19.6237	10.7527	21.5054	25.8065
Erigeron annuus (L.) Pers.		2.38095	3.1746		2.38095		4.7619	2.38095	4.7619	10.7143	5.55556	2.38095	2.38095	15.4762	7.93651	3.96825	3.96825	11.9048	3.57143	2.38095	9.52381	4.7619	3.57143	14.2857	4.7619	14.2857	4.7619	7.14286	4.7619	4.7619	2.38095						2.38095	7.14286	4.7619	5.55556	7.93651	9.52381	7.14286	5.91398	3.22581	2.68817	1.07527	1.6129	1.07527
Conyza canadensis (L.) Cronq.																																												22.5806	14.5161
Erodium cicutarium (L.) L'Hér.									2.38095				2.38095																										2.38095
Euphorbia humifusa Willd.																																																2.41935	3.22581
Festuca arundinacea Schreber						99.2063	94.4444													98.4127	96.8254													92.0635	91.2698													89.9642	91.0394
Festuca ovina L.																														2.38095
Festuca rubra L.										89.6825	86.5079													54.7619	40.4762													32.5397	25.3968					3.22581
Geranium molle L.		2.38095	2.38095	4.7619	4.7619	5.55556	2.38095	2.38095	3.57143	3.57143	7.14286	5.95238	2.38095	2.38095	4.7619				2.38095	2.38095			4.7619			7.14286	2.38095			2.38095		7.14286	9.52381			3.57143	4.7619	4.7619	3.57143	4.7619	7.93651	4.7619	3.1746	1.07527	1.07527		2.15054
Glechoma hederacea L.
Helictotrichon parlatorei (Woods) Pilger																																				9.52381
Hordeum murinum L.		9.52381	11.9048	11.9048	10.3175	7.14286	10.3175	10.3175	19.8413	2.38095	8.33333	11.9048	20.2381	10.7143	14.2857															14.2857	11.9048	9.52381	15.0794	6.34921	14.2857	15.873	30.9524	4.7619	17.8571	20.2381	16.6667	28.5714	9.52381
Kickxia elatine (L.) Dumort.
Lactuca perennis L.		3.57143			2.38095					4.7619	2.38095	9.52381
Lactuca serriola L.		4.7619	4.7619		2.38095		4.7619	2.38095	2.38095	2.38095		2.38095	2.38095	4.7619	3.57143	2.38095		4.7619	3.57143	2.38095	3.57143	2.38095	4.7619		9.52381	3.57143	2.38095	2.38095	2.38095	9.52381	7.14286					8.33333	7.14286	2.38095	2.38095	4.7619	3.96825			6.09319	5.37634	3.22581	4.30108	8.60215	1.07527
Lolium multiflorum Lam.						4.7619	2.38095
Lolium perenne L.		93.6508	94.4444	98.4127	98.4127	14.2857	17.4603	98.4127	98.4127	4.7619	3.57143	8.33333	7.14286	14.2857	9.52381	76.1905	69.0476	91.2698	92.0635	2.38095		95.2381	96.0317	4.7619		3.57143	2.38095	3.57143	11.9048	38.8889	27.7778	79.3651	76.1905	7.14286	5.95238	58.7302	34.9206	8.33333	8.33333	19.0476	28.5714	14.2857	4.7619	9.67742	9.67742	29.0323	30.1075	1.07527	1.79211
Malva sylvestris L.				2.38095			2.38095		2.38095			2.38095		2.38095																	5.95238	4.7619	2.38095			2.38095	8.33333		7.14286	33.3333	2.38095	7.14286	2.38095	1.6129	1.6129		3.22581		4.30108
Medicago lupulina L.																																						2.38095				2.38095
Medicago minima L. Bartal				4.7619	7.14286		4.7619		2.38095	4.7619	9.52381			4.7619													2.38095																			2.15054
Mentha sp.		9.52381	4.7619		4.7619	4.7619	2.38095	2.38095	7.14286			4.7619	21.4286	2.38095	14.2857	2.38095	7.14286		4.7619	4.7619	2.38095	4.7619	11.9048		2.38095	19.0476	16.6667	4.7619	26.1905					7.14286		2.38095				11.9048	2.38095	2.38095	2.38095	13.9785	18.2796		16.129	17.7419	5.37634
Oxalis dillenii Jacq.
Plantago lanceolata L.		19.8413	16.6667	15.0794	11.1111	5.95238	11.9048	13.4921	11.1111	15.0794	21.4286	12.6984	17.4603	57.9365	54.7619	9.52381	11.1111	4.7619	6.34921	5.55556	9.52381	15.873	7.14286	11.9048	14.2857	2.38095	4.7619	22.2222	23.0159	21.4286	23.0159	6.34921	12.6984	2.38095	8.33333	26.1905	16.6667	17.4603	19.8413	10.3175	10.3175	28.5714	19.8413	8.24373	5.73477	5.01792	4.30108	3.22581	4.6595
Poa pratensis L.																																													1.07527	2.15054
Polygonum aviculare L.																																												9.67742	6.45161			3.22581
Potentilla reptans L.						2.38095														2.38095				2.38095																			2.38095	6.45161			17.7419	35.4839	3.22581
Diplotaxis tenuifolia (L.) DC.																																												2.41935	4.83871	4.83871	9.67742		3.22581
Rumex crispus L.																3.57143	4.7619	9.52381	6.34921	2.38095	9.52381	10.7143	4.7619	2.38095	4.7619	3.57143	2.38095	4.7619	2.38095	5.95238	4.7619	2.38095				5.55556	4.7619			2.38095	2.38095	4.7619	2.38095	6.45161	4.83871	4.83871	2.68817	4.83871	3.22581
Sanguisorba minor Scop.																								2.38095															2.38095
Setaria italica (L.) Beauv.		2.38095								2.38095	3.57143	45.2381	35.7143	2.38095		9.52381	9.52381	7.14286	3.57143	2.38095		11.9048	8.73016	23.0159	16.6667	50	52.381	27.7778	22.2222															50.8961	49.8208	32.2581	40.5018	17.2043	18.638
Sherardia arvensis L.				4.7619
Silene vulgaris (Moench) Garcke		2.38095									2.38095					2.38095	4.7619	2.38095	2.38095		3.57143	2.38095		4.7619	2.38095	3.96825	7.93651	7.14286	5.95238																			2.15054	2.15054
Sorghum halepense (L.) Pers.		9.52381	5.55556	5.55556	3.96825	7.14286	2.38095	2.38095	2.38095	7.14286	16.6667	11.9048	17.8571	7.14286	13.4921	16.6667	21.4286	16.6667	14.2857	15.873	4.7619	13.0952	8.73016	25	23.8095	25.3968	19.0476	15.873	32.5397	5.95238	3.57143	4.7619	4.7619	4.7619		2.38095	4.7619	2.38095	7.14286	2.38095	4.7619	2.38095		12.1864	23.6559	9.319	5.37634	6.45161	1.79211
Stellaria media (L.) Vill.
Taraxacum officinale Weber (aggregato)		5.55556	4.7619	2.38095	4.7619		4.7619			2.38095		3.96825	5.95238	15.0794	20.2381	2.38095		4.7619	4.7619		2.38095	2.38095				2.38095	4.7619	4.7619	4.7619	4.7619	5.95238	2.38095				2.38095	7.14286	4.7619	4.7619	2.38095	2.38095	4.7619	9.52381	1.6129	2.15054	1.34409			1.07527
Bare soil		2.38095						4.7619		3.57143	5.95238	10.3175	11.9048	16.6667	26.1905	3.57143	4.7619	2.38095	2.38095			4.7619		7.14286	6.34921	5.95238	4.7619	2.38095	2.38095	3.96825	8.73016	4.7619	5.55556	8.33333	4.7619	7.14286	11.1111	12.6984	7.93651	21.4286	26.9841	3.96825	6.34921	1.6129	6.45161	6.81004	6.45161	7.52688	5.73477
Torilis nodosa (L.) Gaertner		7.14286	5.56					9.52381		2.38095			9.52381																	4.7619					2.38095	5.95238	2.38095	2.38095	3.57143	16.6667	4.7619		2.38095
Trifolium repens L.		57.1429	61.1111	33.3333	34.9206	10.7143	8.33333	2.38095	11.9048	5.55556	3.57143	3.57143	5.95238	50	34.9206	42.8571	30.9524	11.9048	9.52381	7.14286	3.1746	3.57143	3.57143	5.95238	2.38095	2.38095	2.38095	11.1111	4.7619	29.3651	29.3651	19.0476	10.7143	5.55556	2.38095	11.1111	15.0794	13.4921	11.1111	2.38095	2.38095	12.6984	9.52381	10.2151	6.81004	6.81004	9.13978	5.01792	3.58423
Trifolium scabrum L.					9.52381			2.38095																					2.38095
Verbena officinalis L.																								2.38095	2.38095																			1.97133	3.22581
Veronica chamaedrys L.
Vulpia myuros (L.) Gmelin				2.38095											9.52381
[truncated: 8 more columns]
