# Supplementary material for: Selection of inter-row herbaceous covers in a sloping, organic, non-irrigated vineyard
Source: PLoS One. 2022 Dec 30;17(12):e0279759. doi: 10.1371/journal.pone.0279759 (PMC9803289; doi:10.1371/journal.pone.0279759)
Supplement: S2 Table — S1 = Schedonorus arundinaceus blend, S2 = Lolium perenne blend, RV = resident vegetation, BS = bare soil. (XLSX) [file pone.0279759.s002.xlsx]

## Sheet: Foglio1
	Date	2019	2019	2019	2019	2019	2019	2020	2020	2020	2020	2020	2020	2020	2020
	Type of inter-row vegetatio	S2	S2	BS	BS	RV	RV	S1	S1	S2	S2	BS	BS	RV	RV
	Mulching	yes	no	yes	no	yes	no	yes	no	yes	no	yes	no	yes	no
Particle size
Sand		4.05156	5.28692	32.354	37.5361	11.7501	11.7474	38.3055	42.1011	33.7361	35.6452	36.3957	33.8054	50.6527	32.3427
Silt		23.2515	20.8583	47.7945	41.8118	41.4966	42.8647	48.8601	44.3986	50.9244	48.3937	46.2137	46.5629	38.0927	26.3222
Clay		6.23031	7.38806	19.8515	20.6521	13.52	12.1545	12.8344	13.5003	15.3396	15.9611	17.3907	19.6317	11.2546	9.0018
